# Supplementary material for: Integrated Multiregional Analysis Proposing a New Model of Colorectal Cancer Evolution
Source: PLoS Genet. 2016 Feb 18;12(2):e1005778. doi: 10.1371/journal.pgen.1005778 (PMC4758664; doi:10.1371/journal.pgen.1005778)
Supplement: S1 Table — (XLSX) [file pgen.1005778.s022.xlsx]

## Sheet: シート1
S1 Table. Information of 9 colorectal cancer cases.
	age	sex	Tumor size	SNP array	Methylation array	CIMP status	Tumor defferentiation	Tumor location	UICC Stage	Number of Smples (primary tumor)	Number of samples (liver metastasis)	Count of Founder mutation	Count of progressor mutation (average)
case1	64	F	55 x 30	NA	NA		moderately differentiated	ascending colon	IIIB (T3N1bM0)	8	0	92	54.125
case2	81	M	52 x 30	available	available		well differentiated	descending colon	IVA (T4aN2bM1a)	9	3	70	15.9167
case3	82	M	70 x 60	available	available		well to moderately differentiated	descending colon	IVA (T3N1aM1)	20	1	104	84.6667
case4	61	M	37 x 38	available	available		well to moderately differentiated	rectum	IIB (T3N0M0)	5	0	70	45
case5	69	M	85 x 93	available	available	+	well differentiated	rectum	IVA (T3N0M1a)	6	0	183	33.6667
case6	66	F	30 x 25	available	available		moderately differentiated	sigmoid colon	IIIA (T2N1aM0)	6	0	91	23.5
case7	49	F	35 x 30	available	available		well to moderately differentiated	rectum	IIB (T3N1aM0)	6	0	42	42
case8	76	F	53 x 40	available	available		moderately differentiated	sigmoid colon	IIB (T4aN0M0)	6	0	118	28.1667
case9	74	F	45 x 40	available	available	+	moderately differentiated	ascending colon	IIA (T3N0M0)	5	0	961	389
