# Supplementary material for: Integrated Multiregional Analysis Proposing a New Model of Colorectal Cancer Evolution
Source: PLoS Genet. 2016 Feb 18;12(2):e1005778. doi: 10.1371/journal.pgen.1005778 (PMC4758664; doi:10.1371/journal.pgen.1005778)
Supplement: S2 Table — (XLSX) [file pgen.1005778.s023.xlsx]

## Sheet: sampleinfo2
S2 Table. Information of 84 analyzed samples.
	Depth				Tumor Contents	Mutation Count			Methylated Probe Count
	mean coverage	>10x fraction	>20x fraction	>30x fraction		Founder	Shared	Unique	Founder Hyper	Progressor Hyper	Founder Hypo	Progressor Hypo
case1_normal	62.6632	0.909979	0.803022	0.691902	NA	NA	NA	NA	NA	NA	NA	NA
case1_1_m/sm	59.6616	0.907853	0.796778	0.681366	0.48	92	51	37	NA	NA	NA	NA
case1_1_mp	95.2506	0.940393	0.877641	0.805535	0.34	92	63	4	NA	NA	NA	NA
case1_4_m/sm	65.9876	0.919166	0.816228	0.706438	0.59	92	36	21	NA	NA	NA	NA
case1_4_mp	60.9771	0.918253	0.813018	0.695156	0.3	92	33	6	NA	NA	NA	NA
case1_5_m/sm	88.7295	0.9364	0.869007	0.793765	0.51	92	49	9	NA	NA	NA	NA
case1_5_mp	76.7395	0.932448	0.854826	0.76564	0.42	92	40	3	NA	NA	NA	NA
case1_7_m/sm	106.985	0.942423	0.889397	0.826033	0.32	92	23	20	NA	NA	NA	NA
case1_7_mp	48.9517	0.897044	0.755437	0.610702	0.29	92	35	3	NA	NA	NA	NA
case2_normal	111.742	0.93081	0.876051	0.816031	NA	NA	NA	NA	NA	NA	NA	NA
case2_C2	143.681	0.943006	0.89807	0.846035	0.44	70	15	1	3931	343	14086	2010
case2_D2	104.535	0.925959	0.864268	0.795568	0.77	70	12	2	3931	946	14086	3912
case2_D3	115.876	0.935118	0.87889	0.816207	0.59	70	10	1	3931	558	14086	2833
case2_E2	135.278	0.940964	0.897988	0.847778	0.8	70	10	5	3931	1129	14086	4010
case2_E3	115.011	0.932273	0.873777	0.808869	0.64	70	9	5	3931	710	14086	2997
case2_E4	89.4479	0.917549	0.840688	0.757778	0.64	70	5	3	3931	661	14086	2919
case2_F2	112.987	0.925745	0.870251	0.805652	0.74	70	14	1	3931	877	14086	3902
case2_G3	148.869	0.942305	0.901706	0.854718	0.84	70	18	9	3931	1207	14086	4172
case2_I3	96.9395	0.925661	0.853693	0.773994	0.65	70	14	4	3931	862	14086	3415
case2_Liver1	100.74	0.920296	0.847082	0.768254	0.89	70	13	3	3931	2314	14086	7190
case2_Liver2	110.698	0.925505	0.861678	0.789735	0.83	70	18	2	3931	2112	14086	7681
case2_Liver3	97.7772	0.918259	0.844925	0.765813	0.84	70	17	0	3931	2217	14086	7833
case3_normal	122.602	0.931118	0.8847	0.829681	NA	NA	NA	NA	NA	NA	NA	NA
case3_B	123.048	0.923247	0.860775	0.794871	0.86	104	104	13	12946	2157	11539	7447
case3_C	136.574	0.936447	0.884374	0.82527	0.92	104	60	9	12946	3294	11539	3860
case3_D	111.989	0.917721	0.831691	0.747895	0.79	104	54	40	12946	3492	11539	4292
case3_E1	153.966	0.939818	0.896837	0.848249	1	104	61	16	12946	3081	11539	4713
case3_E3	122.398	0.928426	0.859608	0.786137	0.8	104	58	22	12946	2431	11539	7494
case3_F1	113.536	0.928329	0.8686	0.800563	0.8	104	83	22	12946	2255	11539	5653
case3_F2	134.599	0.940543	0.89751	0.84808	0.86	104	45	21	12946	2428	11539	5323
case3_G1	112.239	0.919046	0.851521	0.779449	0.79	104	60	8	12946	2969	11539	4696
case3_G2	116.865	0.921402	0.857828	0.788355	0.8	104	86	11	12946	2455	11539	5463
case3_H	108.2	0.927193	0.853404	0.773949	0.96	104	56	25	12946	1821	11539	13260
case3_I	119.44	0.928215	0.866294	0.798332	0.84	104	64	19	12946	1800	11539	13010
case3_J	126.326	0.933693	0.867507	0.799695	0.92	104	60	14	12946	1639	11539	13664
case3_Liver	111.167	0.925681	0.859718	0.790393	0.88	104	75	14	12946	1617	11539	14861
case3_M	123.912	0.929985	0.872955	0.810991	0.83	104	68	5	12946	2086	11539	13750
case3_O	91.5399	0.910551	0.82618	0.740103	0.81	104	69	13	12946	1997	11539	11681
case3_po1	128.947	0.937966	0.884893	0.82467	0.65	104	70	10	12946	1438	11539	12108
case3_po2	162.082	0.942036	0.897926	0.851606	0.83	104	75	25	12946	2338	11539	11838
case3_po3	132.649	0.928365	0.862173	0.794477	0.79	104	64	15	12946	1826	11539	13270
case3_Q	109.722	0.913653	0.837822	0.760453	0.81	104	72	5	12946	1977	11539	12081
case3_R	138.149	0.926968	0.870677	0.809698	0.83	104	66	20	12946	2122	11539	13066
case3_S	138.597	0.939338	0.892671	0.840796	0.85	104	73	28	12946	1804	11539	13599
case4_N	76.8546	0.923674	0.874175	0.803864	NA	NA	NA	NA	NA	NA	NA	NA
case4_T3	83.4591	0.927026	0.882342	0.818154	0.39	70	29	21	10205	6910	19835	13857
case4_T4	79.7597	0.923866	0.874616	0.805204	0.42	70	29	20	10205	5271	19835	13811
case4_T5	79.8608	0.925916	0.881087	0.816108	0.24	70	10	14	10205	1229	19835	2984
case4_T6	82.0819	0.927924	0.885629	0.822534	0.4	70	15	21	10205	3776	19835	9308
case4_T8	65.0895	0.916193	0.84846	0.755723	0.4	70	31	35	10205	6554	19835	13252
case5_N	75.1549	0.924949	0.875506	0.803093	NA	NA	NA	NA	NA	NA	NA	NA
case5_T1	70.138	0.920614	0.863155	0.78205	0.72	183	20	16	21368	2344	20353	4740
case5_T2	74.5096	0.923176	0.871515	0.797292	0.73	183	13	29	21368	2193	20353	5454
case5_T3	85.486	0.928253	0.888358	0.829774	0.71	183	8	19	21368	1776	20353	3150
case5_T5	75.9039	0.923784	0.874185	0.803433	0.62	183	3	25	21368	1220	20353	2566
case5_T6	76.7982	0.924382	0.876023	0.806179	0.7	183	11	26	21368	2022	20353	4294
case5_T8	90.7176	0.929932	0.894553	0.841984	0.57	183	19	13	21368	2146	20353	4195
case6_N	88.8703	0.926469	0.888592	0.834933	NA	NA	NA	NA	NA	NA	NA	NA
case6_T1	96.5515	0.931287	0.899481	0.851423	0.43	91	6	20	12956	1170	14934	2707
case6_T2	80.593	0.922978	0.875469	0.808004	0.47	91	13	12	12956	1278	14934	2768
case6_T3	90.0697	0.926831	0.887919	0.832138	0.56	91	19	6	12956	1339	14934	2638
case6_T6	87.2466	0.926952	0.887653	0.830806	0.37	91	8	11	12956	1008	14934	2776
case6_T7	100.417	0.927542	0.892367	0.843778	0.5	91	18	5	12956	1321	14934	1665
case6_T8	94.8752	0.929944	0.896295	0.847072	0.3	91	14	9	12956	1305	14934	1319
case7_N	76.2715	0.924979	0.878963	0.810479	NA	NA	NA	NA	NA	NA	NA	NA
case7_T1	84.7552	0.928052	0.889163	0.831402	0.3	42	33	8	9006	3124	14490	19004
case7_T2	95.3355	0.930864	0.899722	0.853029	0.76	42	11	32	9006	8597	14490	18266
case7_T4	96.5233	0.931531	0.899955	0.851831	0.63	42	44	13	9006	5540	14490	29669
case7_T6	72.8386	0.923602	0.873587	0.79934	0.28	42	12	14	9006	6184	14490	11478
case7_T7	82.3067	0.92608	0.884418	0.823482	0.28	42	25	13	9006	3100	14490	14046
case7_T8	91.2573	0.929396	0.893571	0.840108	0.48	42	42	5	9006	5039	14490	27054
case8_N	74.4179	0.922514	0.872405	0.800245	NA	NA	NA	NA	NA	NA	NA	NA
case8_T1	81.3163	0.925256	0.880605	0.815392	0.57	118	9	29	22583	7082	26686	13549
case8_T3	75.7808	0.92467	0.876849	0.805872	0.32	118	15	3	22583	3189	26686	7877
case8_T4	74.9563	0.921639	0.869736	0.796703	0.46	118	14	10	22583	4816	26686	12698
case8_T5	80.7164	0.923835	0.876549	0.809109	0.5	118	10	21	22583	5603	26686	14295
case8_T6	76.2297	0.923659	0.873161	0.800316	0.44	118	12	24	22583	5696	26686	12494
case8_T8	72.681	0.920996	0.866963	0.790432	0.34	118	3	19	22583	4403	26686	8178
case9_N	87.5072	0.930186	0.89489	0.841692	NA	NA	NA	NA	NA	NA	NA	NA
case9_T1	95.7251	0.930678	0.899546	0.853594	0.37	961	181	189	41369	4826	14173	7168
case9_T2	83.6734	0.927395	0.887888	0.829403	0.49	961	46	500	41369	7143	14173	9978
case9_T3	98.0448	0.931945	0.902377	0.858299	0.58	961	196	297	41369	4243	14173	9894
case9_T6	77.6269	0.924601	0.878802	0.812855	0.32	961	178	140	41369	6660	14173	5302
case9_T8	91.3861	0.928741	0.893012	0.841325	0.28	961	113	105	41369	5749	14173	4874
